# Supplementary material for: Global Elimination of HCV—Why Is Poland Still So Far from the Goal?
Source: Viruses. 2023 Oct 9;15(10):2067. doi: 10.3390/v15102067 (PMC10612042; doi:10.3390/v15102067)
Supplement: Supplementary file 1 [file viruses-15-02067-s001.zip]

Archive with 1 entries (1 files):
- viruses-2639417-supplementary.pdf
